# Supplementary material for: Derivation of Water Quality Criteria for Carbamazepine and Ecological Risk Assessment in the Nansi Lake Basin
Source: Int J Environ Res Public Health. 2022 Aug 31;19(17):10875. doi: 10.3390/ijerph191710875 (PMC9518526; doi:10.3390/ijerph191710875)
Supplement: Supplementary file 1 [file ijerph-19-10875-s001.zip]

Archive with 1 entries (1 files):
- ijerph-1834001-supplementary.pdf
